# Supplementary material for: Information-theoretic models of deception: Modelling cooperation and diffusion in populations exposed to "fake news"
Source: PLoS One. 2018 Nov 28;13(11):e0207383. doi: 10.1371/journal.pone.0207383 (PMC6261583; doi:10.1371/journal.pone.0207383)
Supplement: S1 Data — (CSV) [file pone.0207383.s006.csv]

Cost	Subpopulation	Mean	Sigma	Min	Max	Median
0.05	Cooperative Strategies + Deception	0.0009	0.0012	0.0000	0.0093	0.0007
0.05	Cooperative Strategies + No Deception	0.1903	0.0476	0.0987	0.3007	0.1887
0.05	Exploitative Strategies + Deception	0.0150	0.0181	0.0000	0.0833	0.0067
0.05	Exploitative Strategies + No Deception	0.7900	0.0514	0.6773	0.8987	0.7967
0.05	Random Strategy + Deception	0.0001	0.0003	0.0000	0.0027	0.0000
0.05	Random Strategy + No Deception	0.0037	0.0078	0.0000	0.0373	0.0007
0.1	Cooperative Strategies + Deception	0.0007	0.0010	0.0000	0.0080	0.0007
0.1	Cooperative Strategies + No Deception	0.1703	0.0476	0.0660	0.2807	0.1693
0.1	Exploitative Strategies + Deception	0.0143	0.0193	0.0000	0.1207	0.0040
0.1	Exploitative Strategies + No Deception	0.8126	0.0526	0.6887	0.9327	0.8040
0.1	Random Strategy + Deception	0.0001	0.0002	0.0000	0.0027	0.0000
0.1	Random Strategy + No Deception	0.0019	0.0053	0.0000	0.0327	0.0000
0.15	Cooperative Strategies + Deception	0.0012	0.0011	0.0000	0.0080	0.0007
0.15	Cooperative Strategies + No Deception	0.4318	0.0719	0.2620	0.5627	0.4413
0.15	Exploitative Strategies + Deception	0.0157	0.0170	0.0000	0.0747	0.0087
0.15	Exploitative Strategies + No Deception	0.5488	0.0731	0.4127	0.7320	0.5327
0.15	Random Strategy + Deception	0.0001	0.0004	0.0000	0.0047	0.0000
0.15	Random Strategy + No Deception	0.0024	0.0061	0.0000	0.0340	0.0000
0.2	Cooperative Strategies + Deception	0.0013	0.0010	0.0000	0.0053	0.0013
0.2	Cooperative Strategies + No Deception	0.5059	0.0703	0.3953	0.6940	0.4980
0.2	Exploitative Strategies + Deception	0.0097	0.0139	0.0000	0.0813	0.0020
0.2	Exploitative Strategies + No Deception	0.4783	0.0647	0.3040	0.5693	0.4967
0.2	Random Strategy + Deception	0.0001	0.0003	0.0000	0.0033	0.0000
0.2	Random Strategy + No Deception	0.0047	0.0098	0.0000	0.0540	0.0007
0.25	Cooperative Strategies + Deception	0.0018	0.0012	0.0000	0.0093	0.0020
0.25	Cooperative Strategies + No Deception	0.8152	0.0327	0.7053	0.8947	0.8040
0.25	Exploitative Strategies + Deception	0.0061	0.0099	0.0000	0.0473	0.0007
0.25	Exploitative Strategies + No Deception	0.1736	0.0328	0.0987	0.2613	0.1693
0.25	Random Strategy + Deception	0.0000	0.0002	0.0000	0.0020	0.0000
0.25	Random Strategy + No Deception	0.0033	0.0067	0.0000	0.0327	0.0007
0.3	Cooperative Strategies + Deception	0.0019	0.0011	0.0000	0.0087	0.0020
0.3	Cooperative Strategies + No Deception	0.9142	0.0382	0.8153	0.9673	0.9287
0.3	Exploitative Strategies + Deception	0.0048	0.0089	0.0000	0.0533	0.0007
0.3	Exploitative Strategies + No Deception	0.0730	0.0318	0.0320	0.1627	0.0667
0.3	Random Strategy + Deception	0.0000	0.0002	0.0000	0.0013	0.0000
0.3	Random Strategy + No Deception	0.0061	0.0102	0.0000	0.0473	0.0007
