# Supplementary material for: Information-theoretic models of deception: Modelling cooperation and diffusion in populations exposed to "fake news"
Source: PLoS One. 2018 Nov 28;13(11):e0207383. doi: 10.1371/journal.pone.0207383 (PMC6261583; doi:10.1371/journal.pone.0207383)
Supplement: S2 Data — (CSV) [file pone.0207383.s007.csv]

Cost	Subpopulation	Mean	Sigma	Min	Max	Median
0.0	Cooperative Strategies + Deception	0.0013	0.0009	0.0000	0.0053	0.0013
0.0	Cooperative Strategies + No Deception	0.0004	0.0005	0.0000	0.0027	0.0000
0.0	Exploitative Strategies + Deception	0.8000	0.0306	0.7093	0.8553	0.8053
0.0	Exploitative Strategies + No Deception	0.1980	0.0307	0.1427	0.2860	0.1927
0.0	Random Strategy + Deception	0.0003	0.0004	0.0000	0.0033	0.0000
0.0	Random Strategy + No Deception	0.0001	0.0002	0.0000	0.0013	0.0000
0.1	Cooperative Strategies + Deception	0.0008	0.0012	0.0000	0.0100	0.0007
0.1	Cooperative Strategies + No Deception	0.1148	0.0487	0.0000	0.2367	0.1067
0.1	Exploitative Strategies + Deception	0.0108	0.0140	0.0000	0.0860	0.0033
0.1	Exploitative Strategies + No Deception	0.8609	0.0556	0.7487	0.9920	0.8633
0.1	Random Strategy + Deception	0.0040	0.0080	0.0000	0.0407	0.0000
0.1	Random Strategy + No Deception	0.0087	0.0149	0.0000	0.0700	0.0007
0.2	Cooperative Strategies + Deception	0.0005	0.0008	0.0000	0.0053	0.0000
0.2	Cooperative Strategies + No Deception	0.1085	0.0315	0.0640	0.2113	0.1013
0.2	Exploitative Strategies + Deception	0.0070	0.0099	0.0000	0.0567	0.0027
0.2	Exploitative Strategies + No Deception	0.8757	0.0376	0.7380	0.9333	0.8893
0.2	Random Strategy + Deception	0.0024	0.0061	0.0000	0.0313	0.0000
0.2	Random Strategy + No Deception	0.0059	0.0105	0.0000	0.0353	0.0007
0.3	Cooperative Strategies + Deception	0.0007	0.0011	0.0000	0.0073	0.0007
0.3	Cooperative Strategies + No Deception	0.1108	0.0413	0.0320	0.2693	0.1020
0.3	Exploitative Strategies + Deception	0.0130	0.0136	0.0000	0.0693	0.0080
0.3	Exploitative Strategies + No Deception	0.8693	0.0459	0.6980	0.9667	0.8773
0.3	Random Strategy + Deception	0.0022	0.0056	0.0000	0.0307	0.0000
0.3	Random Strategy + No Deception	0.0039	0.0088	0.0000	0.0353	0.0007
0.4	Cooperative Strategies + Deception	0.0007	0.0010	0.0000	0.0087	0.0007
0.4	Cooperative Strategies + No Deception	0.1468	0.0493	0.0480	0.2693	0.1373
0.4	Exploitative Strategies + Deception	0.0138	0.0149	0.0000	0.0747	0.0080
0.4	Exploitative Strategies + No Deception	0.8301	0.0509	0.6953	0.9173	0.8333
0.4	Random Strategy + Deception	0.0031	0.0076	0.0000	0.0553	0.0000
0.4	Random Strategy + No Deception	0.0055	0.0105	0.0000	0.0467	0.0007
0.5	Cooperative Strategies + Deception	0.0007	0.0009	0.0000	0.0067	0.0007
0.5	Cooperative Strategies + No Deception	0.1432	0.0844	0.0327	0.3520	0.1140
0.5	Exploitative Strategies + Deception	0.0159	0.0157	0.0000	0.0820	0.0120
0.5	Exploitative Strategies + No Deception	0.8313	0.0850	0.6273	0.9647	0.8613
0.5	Random Strategy + Deception	0.0029	0.0061	0.0000	0.0293	0.0000
0.5	Random Strategy + No Deception	0.0060	0.0111	0.0000	0.0587	0.0007
0.6	Cooperative Strategies + Deception	0.0007	0.0008	0.0000	0.0067	0.0007
0.6	Cooperative Strategies + No Deception	0.2150	0.0725	0.0993	0.3700	0.2153
0.6	Exploitative Strategies + Deception	0.0170	0.0214	0.0000	0.1267	0.0087
0.6	Exploitative Strategies + No Deception	0.7595	0.0807	0.5360	0.8993	0.7560
0.6	Random Strategy + Deception	0.0033	0.0072	0.0000	0.0487	0.0000
0.6	Random Strategy + No Deception	0.0045	0.0096	0.0000	0.0660	0.0007
0.7	Cooperative Strategies + Deception	0.0006	0.0007	0.0000	0.0053	0.0007
0.7	Cooperative Strategies + No Deception	0.1662	0.0518	0.0727	0.2827	0.1647
0.7	Exploitative Strategies + Deception	0.0126	0.0164	0.0000	0.0747	0.0027
0.7	Exploitative Strategies + No Deception	0.8151	0.0542	0.6887	0.8993	0.8247
0.7	Random Strategy + Deception	0.0019	0.0054	0.0000	0.0400	0.0000
0.7	Random Strategy + No Deception	0.0037	0.0076	0.0000	0.0340	0.0007
0.8	Cooperative Strategies + Deception	0.0008	0.0009	0.0000	0.0073	0.0007
0.8	Cooperative Strategies + No Deception	0.2197	0.0802	0.0547	0.3740	0.2240
0.8	Exploitative Strategies + Deception	0.0152	0.0146	0.0000	0.0693	0.0107
0.8	Exploitative Strategies + No Deception	0.7557	0.0793	0.5967	0.9293	0.7507
0.8	Random Strategy + Deception	0.0053	0.0085	0.0000	0.0387	0.0000
0.8	Random Strategy + No Deception	0.0033	0.0062	0.0000	0.0447	0.0007
0.9	Cooperative Strategies + Deception	0.0007	0.0007	0.0000	0.0073	0.0007
0.9	Cooperative Strategies + No Deception	0.1855	0.0489	0.0687	0.3100	0.1900
0.9	Exploitative Strategies + Deception	0.0183	0.0184	0.0000	0.0847	0.0133
0.9	Exploitative Strategies + No Deception	0.7848	0.0502	0.6533	0.9133	0.7907
0.9	Random Strategy + Deception	0.0083	0.0094	0.0000	0.0447	0.0053
0.9	Random Strategy + No Deception	0.0023	0.0051	0.0000	0.0327	0.0007
1.0	Cooperative Strategies + Deception	0.0017	0.0011	0.0000	0.0087	0.0013
1.0	Cooperative Strategies + No Deception	0.4649	0.0470	0.3227	0.5713	0.4733
1.0	Exploitative Strategies + Deception	0.0312	0.0213	0.0000	0.0967	0.0280
1.0	Exploitative Strategies + No Deception	0.4893	0.0484	0.3653	0.6333	0.4847
1.0	Random Strategy + Deception	0.0083	0.0052	0.0000	0.0220	0.0080
1.0	Random Strategy + No Deception	0.0046	0.0083	0.0000	0.0460	0.0013
1.1	Cooperative Strategies + Deception	0.0016	0.0011	0.0000	0.0080	0.0013
1.1	Cooperative Strategies + No Deception	0.6835	0.0517	0.5460	0.7813	0.6847
1.1	Exploitative Strategies + Deception	0.0383	0.0261	0.0000	0.1327	0.0313
1.1	Exploitative Strategies + No Deception	0.2756	0.0443	0.1720	0.3760	0.2727
1.1	Random Strategy + Deception	0.0001	0.0002	0.0000	0.0020	0.0000
1.1	Random Strategy + No Deception	0.0010	0.0022	0.0000	0.0233	0.0007
